# Supplementary material for: Flexible Composite Electrolyte Membranes with Fast Ion Transport Channels for Solid-State Lithium Batteries
Source: Polymers (Basel). 2024 Feb 20;16(5):565. doi: 10.3390/polym16050565 (PMC10934709; doi:10.3390/polym16050565)
Supplement: Supplementary file 1 [file polymers-16-00565-s001.zip]

Archive with 1 entries (1 files):
- polymers-2838703-supplementary.pdf
